# Supplementary material for: Fractionated Seminal Plasma of Boar Ejaculates Analyzed by LC–MS/MS: Its Effects on Post-Thaw Semen Quality
Source: Genes (Basel). 2021 Oct 2;12(10):1574. doi: 10.3390/genes12101574 (PMC8536186; doi:10.3390/genes12101574)
Supplement: Supplementary file 1 [file genes-12-01574-s001.zip]

Archive with 3 entries (3 files):
- Supplementary Table S3.xlsx
- Supplementary Table S1.xlsx
- Supplementary Table S2.xlsx
