# Supplementary material for: Fractionated Seminal Plasma of Boar Ejaculates Analyzed by LC–MS/MS: Its Effects on Post-Thaw Semen Quality
Source: Genes (Basel). 2021 Oct 2;12(10):1574. doi: 10.3390/genes12101574 (PMC8536186; doi:10.3390/genes12101574)
Supplement: Supplementary file 1 [file genes-12-01574-s001.zip › Supplementary Table S3.xlsx]

## Sheet: KEGG
Supplementary Table 3A. KEGG pathway of differentially abundant proteins (DAPs) of fractionated seminal plasma (SP2) of boar ejaculates.
Source	Functional category	id	Adjusted p-value	Negative log10 (adjusted p-value)	Total genes	Number of genes in list	Genes in list
KEGG	Lysosome	KEGG:04142	0.00044390315136780083	3.3527117718099833	121	3	CTSH,CTSB,NPC2
KEGG	Apoptosis	KEGG:04210	0.018148451560561323	1.7411604233766926	128	2	CTSH,CTSB

## Sheet: REAC
Supplementary Table 3B. Reactome (REAC) pathway of differentially abundant proteins (DAPs) of fractionated seminal plasma (SP2) of boar ejaculates.
Source	Functional category	id	Adjusted p-value	Negative log10 (adjusted p-value)	Total genes	Number of genes in list	Genes in list
REAC	MHC class II antigen presentation	REAC:R-SSC-2132295	0.006915778032127697	2.160158954231125	46	2	CTSH,CTSB
REAC	Collagen formation	REAC:R-SSC-1474290	0.006915778032127697	2.160158954231125	61	2	COL4A5,CTSB
REAC	Neutrophil degranulation	REAC:R-SSC-6798695	0.007366187383485712	2.1327572376154045	381	3	CTSH,CTSB,NPC2
REAC	Sensing of DNA Double Strand Breaks	REAC:R-SSC-5693548	0.020831874702111043	1.6812716452636598	6	1	NBN
REAC	Innate Immune System	REAC:R-SSC-168249	0.020831874702111043	1.6812716452636598	695	3	CTSH,CTSB,NPC2
REAC	Extracellular matrix organization	REAC:R-SSC-1474244	0.020831874702111043	1.6812716452636598	157	2	COL4A5,CTSB
REAC	Trafficking and processing of endosomal TLR	REAC:R-SSC-1679131	0.02288300151838188	1.6404870105881364	9	1	CTSB
REAC	Immune System	REAC:R-SSC-168256	0.02288300151838188	1.6404870105881364	1298	3	CTSH,CTSB,NPC2
REAC	Adaptive Immune System	REAC:R-SSC-1280218	0.03047627542659137	1.5160381101840674	523	2	CTSH,CTSB
REAC	Plasma lipoprotein clearance	REAC:R-SSC-8964043	0.03047627542659137	1.5160381101840674	15	1	NPC2
REAC	Collagen degradation	REAC:R-SSC-1442490	0.036938374107071875	1.4325222245391709	28	1	CTSB
REAC	Resolution of D-loop Structures through Holliday Junction Intermediates	REAC:R-SSC-5693568	0.036938374107071875	1.4325222245391709	29	1	NBN
REAC	Assembly of collagen fibrils and other multimeric structures	REAC:R-SSC-2022090	0.036938374107071875	1.4325222245391709	31	1	CTSB
REAC	Striated Muscle Contraction	REAC:R-SSC-390522	0.036938374107071875	1.4325222245391709	25	1	TMOD4
REAC	HDR through Single Strand Annealing (SSA)	REAC:R-SSC-5685938	0.036938374107071875	1.4325222245391709	30	1	NBN
REAC	Plasma lipoprotein assembly, remodeling, and clearance	REAC:R-SSC-174824	0.036938374107071875	1.4325222245391709	24	1	NPC2
REAC	Resolution of D-Loop Structures	REAC:R-SSC-5693537	0.036938374107071875	1.4325222245391709	29	1	NBN
REAC	HDR through MMEJ (alt-NHEJ)	REAC:R-SSC-5685939	0.03721990094771789	1.4292247869794803	9	1	NBN
REAC	Presynaptic phase of homologous DNA pairing and strand exchange	REAC:R-SSC-5693616	0.03721990094771789	1.4292247869794803	34	1	NBN
REAC	Homologous DNA Pairing and Strand Exchange	REAC:R-SSC-5693579	0.03743237190102333	1.4267526529580032	37	1	NBN
REAC	Nonhomologous End-Joining (NHEJ)	REAC:R-SSC-5693571	0.03851870425732397	1.4143283306689738	40	1	NBN
REAC	Collagen biosynthesis and modifying enzymes	REAC:R-SSC-1650814	0.040368787475874024	1.3939542949405754	49	1	COL4A5
REAC	LDL clearance	REAC:R-SSC-8964038	0.040368787475874024	1.3939542949405754	14	1	NPC2
REAC	DNA Double Strand Break Response	REAC:R-SSC-5693606	0.040368787475874024	1.3939542949405754	50	1	NBN
REAC	Recruitment and ATM-mediated phosphorylation of repair and signaling proteins at DNA double strand breaks	REAC:R-SSC-5693565	0.040368787475874024	1.3939542949405754	49	1	NBN
REAC	HDR through Homologous Recombination (HRR)	REAC:R-SSC-5685942	0.04265771103575848	1.3700024520091783	55	1	NBN
REAC	DNA Damage/Telomere Stress Induced Senescence	REAC:R-SSC-2559586	0.044032213038886346	1.3562294865499296	59	1	NBN
REAC	G2/M DNA damage checkpoint	REAC:R-SSC-69473	0.047169363481268815	1.3263399842257362	68	1	NBN
REAC	Processing of DNA double-strand break ends	REAC:R-SSC-5693607	0.047169363481268815	1.3263399842257362	66	1	NBN
REAC	Regulation of TP53 Activity through Phosphorylation	REAC:R-SSC-6804756	0.04824303047690308	1.3165654189844387	72	1	NBN
REAC	Degradation of the extracellular matrix	REAC:R-SSC-1474228	0.048604739938070074	1.3133213762403573	75	1	CTSB
