# Supplementary material for: Fractionated Seminal Plasma of Boar Ejaculates Analyzed by LC–MS/MS: Its Effects on Post-Thaw Semen Quality
Source: Genes (Basel). 2021 Oct 2;12(10):1574. doi: 10.3390/genes12101574 (PMC8536186; doi:10.3390/genes12101574)
Supplement: Supplementary file 1 [file genes-12-01574-s001.zip › Supplementary Table S1.xlsx]

## Sheet: SP 1
Supplementary Table S1A. Identification and qunatification of protein data of fractionated seminal plasma (SP1) of boar ejaculates, using MaxQuant workflow.
Protein ID (UniProtKB)	Protein name/Gene symbol	Peptides	Razor+ unique peptides	Unique peptides	Sequence coverage (%)	Unique+ razor sequence coverage (%)	Unique sequence coverage (%)	Molecular weight (kDa)	Sequence length	Q-value	Score	Intensity	LFQ intensity	MS/MS count		Ensembl	Gene name	Description
tr|F1SS24|F1SS24_PIG	Fibronectin 1 OS=Sus scrofaGN=FN1 PE=1SV=1	30	30	30	20.3	20.3	20.3	272.27	2478	0	323.31	219,050,000	207,050,000	71		ENSSSCG00000016174	FN1	fibronectin 1 [Source:VGNC Symbol;Acc:VGNC:96305]
tr|F1S6Y5|F1S6Y5_PIG	Uncharacterized protein OS=Sus scrofaGN=ANGPTL1 PE=4SV=1	1	1	1	2.6	2.6	2.6	56.711	491	0	5.9	205,740,000	205,740,000	1		ENSSSCG00000015522	ANGPTL1	angiopoietin like 1 [Source:VGNC Symbol;Acc:VGNC:85303]
tr|F1SRA8|F1SRA8_PIG	Kinesin family member 15 OS=Sus scrofaGN=KIF15 PE=3SV=2	1	1	1	0.9	0.9	0.9	160.23	1388	0	6.0	205,740,000	205,740,000	1		ENSSSCG00000011309	KIF15	kinesin family member 15 [Source:VGNC Symbol;Acc:VGNC:89456]
tr|E5F1H9|E5F1H9_PIG=2SV=1	Suppressor of cytokine signaling 5 OS=Sus scrofaGN=SOCS5 PE=2SV=1	1	1	1	2.2	2.2	2.2	61.28	536	0	5.9159	97,924,000	97,924,000	1		ENSSSCG00000008437	SOCS5	suppressor of cytokine signaling 5 [Source:VGNC Symbol;Acc:VGNC:93332]
tr|F1SQA4|F1SQA4_PIG	TransporterOS=Sus scrofaGN=SLC6A1PE=1SV=1	1	1	1	5.2	5.2	5.2	67.056	599	0	5.8987	91,901,000	91,901,000	1		ENSSSCG00000011577	SLC6A1	solute carrier family 6 member 1 [Source:VGNC Symbol;Acc:VGNC:93153]
tr|F1SAX0|F1SAX0_PIG	Solute carrier family 22 member 15 OS=Sus scrofaGN=SLC22A15 PE=4SV=1	1	1	1	3.8	3.8	3.8	60.73	549	0	7.2734	72,198,000	72,198,000	0		ENSSSCG00000006743	SLC22A15	solute carrier family 22 member 15 [Source:VGNC Symbol;Acc:VGNC:92975]
tr|Q06AS8|Q06AS8_PIG	GBAKOS=Sus scrofaGN=GNA I3 PE=1SV=1	1	1	1	8.2	8.2	8.2	40.546	354	0	5.785	62,145,000	62,145,000	1		ENSSSCG00000039336	GNA13	G protein subunit alpha i3 [Source:VGNC Symbol;Acc:VGNC:88523]
tr|F1RZN1|F1RZN1_PIG	Family with sequene similarity 149 member AOS=Sus scrofa GN=FAM149 APE=4SV=2	2	2	2	5.4	5.4	5.4	87.654	816	0	11.7	55,451,000	55,451,000	1		ENSSSCG00000015802	FAM149A	family with sequence similarity 149 member A [Source:VGNC Symbol;Acc:VGNC:96044]
tr|F1RJB2|F1RJB2_PIG	Ubiquilin like OS=Sus scrofaGN=UBQLNLPE=4SV=1	1	1	1	2.3	2.3	2.3	66.615	613	0	6.3556	48,420,000	48,420,000	1		ENSSSCG00000014690	UBQLNL	ubiquilin like [Source:VGNC Symbol;Acc:VGNC:94667]
tr|I3LT38|I3LT38_PIG	Uncharacterized protein OS=Sus scrofa GN=FCGBP PE=1SV=1	10	10	10	10	10	10	202.28	1914	0	323.31	43,114,000	43,114,000	13		ENSSSCG00000027515	FCGBP	Fc fragment of IgG binding protein [Source:NCBI gene (formerly Entrezgene);Acc:100625830]
tr|I3LEB9|I3LEB9_PIG	EPH receptor B1 OS=Sus scrofaGN=EPHB1 PE=3SV=1	1	1	1	6.2	6.2	6.2	58.997	533	0	5.9299	43,064,000	43,064,000	1		ENSSSCG00000024492	EPHB1	Ephrin type-B receptor 1 [Source:VGNC Symbol;Acc:VGNC:87736]
tr|I3L6L6|I3L6L6_PIG	AT-hook transcription factor OS=Sus scrofaGN=AKNA PE=4SV=1	1	1	1	1.6	1.6	1.6	154.01	1432	0	6.5084	33,929,000	33,929,000	3		ENSSSCG00000023894	AKNA	AT-hook transcription factor [Source:VGNC Symbol;Acc:VGNC:85228]
tr|I3LM88|I3LM88_PIG	Helicase like transcription factor OS=Sus scrofaGN=HLTFPE=4SV=1	1	1	1	3	3	3	113.88	1011	0	5.7677	27,928,000	27,928,000	5		ENSSSCG00000025293	HLTF	helicase like transcription factor [Source:VGNC Symbol;Acc:VGNC:88897]
sp|P12021|MUCAP_PIG	Apomucin (Fragment)OS=Sus scrofaPE=1SV=2	1	1	1	2.9	2.9	2.9	109.61	1150	0	5.9307	26,774,000	26,774,000	1		n/a	LOC396897	Apomucin [UniProtKB - P12021 (MUCAP_PIG)]
tr|I3LGA9|I3LGA9_PIG	Gkinase anchoring protein 1 OS=Sus scrofaGN=GKAP1PE=4SV=1	1	1	1	5.5	5.5	5.5	41.934	366	0	6.5533	20,33,3000	20,33,3000	0		ENSSSCG00000026087	GKAP1	G kinase anchoring protein 1 [Source:VGNC Symbol;Acc:VGNC:95850]
tr|I3LFB6|I3LFB6_PIG	Anaphase promoting complex subunit 4 OS=Sus scrofaGN=ANAPC4PE=4SV=1	1	1	1	2.7	2.7	2.7	91.102	801	0	5.9093	17,524,000	17,524,000	0		ENSSSCG00000025902	ANAPC4	anaphase promoting complex subunit 4 [Source:VGNC Symbol;Acc:VGNC:85298]
tr|F1SD86|F1SD86_PIG	Thyroid hormone receptor interactor 11 OS=Sus scrofaGN=TRIP11PE=1SV=1	1	1	1	0.7	0.7	0.7	226.63	1975	0	5.8761	15,085,000	15,085,000	1		ENSSSCG00000002445	TRIP11	thyroid hormone receptor interactor 11 [Source:VGNC Symbol;Acc:VGNC:94437]
tr|F1SKN5|F1SKN5_PIG	Eukaryotic translation initiation factor 3 subunit L OS=Sus scrofa GN=EIF3 LPE=1SV=2	1	1	1	4.4	4.4	4.4	66.756	564	0	5.7616	16,670,000	14,222,000	0		ENSSSCG00000000119	EIF3L	eukaryotic translation initiation factor 3 subunit L [Source:VGNC Symbol;Acc:VGNC:87623]
tr|I3LR59|I3LR59_PIG	Family with sequence similarity 83 member C OS=Sus scrofa GN=FAM 83CPE=4SV=1	1	1	1	3.2	3.2	3.2	77.656	720	0	5.8411	13,644,000	13,644,000	0		ENSSSCG00000028858	FAM83C	family with sequence similarity 83 member C [Source:VGNC Symbol;Acc:VGNC:95746]
tr|F1RP31|F1RP31_PIG	Myocyte enhancer factor 2D OS=Sus scrofaGN=MEF2DPE=4SV=2	1	1	1	4.6	4.6	4.6	56.218	522	0	5.7453	9,856,300	9,856,300	0		ENSSSCG00000006482	MEF2D	myocyte enhancer factor 2D [Source:VGNC Symbol;Acc:VGNC:90128]
tr|F1S7B0|F1S7B0_PIG	Hook microtubule tethering protein 1OS=Sus scrofa GN=HOOK1 PE=1SV=1	1	1	1	2.2	2.2	2.2	85.118	731	0	9.4661	9,058,300	9,058,300	1		ENSSSCG00000003826	HOOK1	Protein HOOK Homolog 1 (PTHR18947:SF36)
sp|Q29548|HEXB_PIG	Beta-hexosaminidase OS=Sus scrofa GN=HEXBPE=1SV=1	1	1	1	4	4	4	61.049	531	0	204.06	8,987,200	8,987,200	3		ENSSSCG00000014073	HEXB	hexosaminidase subunit beta [Source:VGNC Symbol;Acc:VGNC:88861]
tr|F1SJE2|F1SJE2_PIG	Uncharacterized proteinOS=Sus scrofaGN=TJP2PE=1SV=2	1	1	1	0.9	0.9	0.9	125.7	1120	0	9.2938	8,407,700	8,407,700	1		ENSSSCG00000005247	TJP2	tight junction protein 2 [Source:NCBI gene (formerly Entrezgene);Acc:100513065]
tr|F1S0E8|F1S0E8_PIG	Origin recognition complex subunit 3 OS=Sus scrofaGN=ORC3PE=4SV=2	2	2	2	6.6	6.6	6.6	82.38	717	0	11.494	7,822,900	7,822,900	3		ENSSSCG00000004306	ORC3	origin recognition complex subunit 3 [Source:VGNC Symbol;Acc:VGNC:91061]
tr|F1RVY4|F1RVY4_PIG	RAB, membe rRAS oncogene family like 6 OS=Sus scrofaGN=RABL6PE=1SV=2	1	1	1	3.5	3.5	3.5	68.966	630	0	6.5162	7,694,900	7,694,900	1		ENSSSCG00000005841	RABL6	RAB, member RAS oncogene family like 6 [Source:VGNC Symbol;Acc:VGNC:98280]
tr|F1SAG4|F1SAG4_PIG	SSX family member 2 interacting proteinOS=SusscrofaGN=SSX2IPPE=4SV=1	1	1	1	1.8	1.8	1.8	71.041	615	0	6.0499	7,648,000	7,648,000	6		ENSSSCG00000003757	SSX2IP	SSX family member 2 interacting protein [Source:VGNC Symbol;Acc:VGNC:93499]
tr|F1S4E9|F1S4E9_PIG	HFM1, ATP dependent DNA helicase homolog OS=Sus scrofa GN=HFM1PE=4SV=2	1	1	1	1.5	1.5	1.5	162.63	1438	0	5.7827	6,854,200	6,854,200	0		ENSSSCG00000006912	HFM1	helicase for meiosis 1 [Source:VGNC Symbol;Acc:VGNC:88867]
tr|F1SNC1|F1SNC1_PIG	Sperm flagellar protein2OS=Sus scrofaGN=SPEF2PE=2SV=1	1	1	1	0.8	0.8	0.8	159.11	1377	0	7.132	6,155,200	6,155,200	0		ENSSSCG00000016831	SPEF2	sperm flagellar 2 [Source:NCBI gene (formerly Entrezgene);Acc:733620]
tr|F1SKM0|F1SKM0_PIG	Ubiquinol-cytochrome creductase core proteinIOS=Sus scrofa GN=UQCRC1 PE=1SV=1	1	1	1	6.9	6.9	6.9	52.698	480	0	5.931	6,100,900	6,100,900	1		ENSSSCG00000011356	UQCRC1	ubiquinol-cytochrome c reductase core protein 1 [Source:VGNC Symbol;Acc:VGNC:94728]
tr|K7GNP1|K7GNP1_PIG	ADAM metallopeptidase domain 8 OS=Sus scrofaGN=ADAM8PE=4SV=1	1	1	1	4.2	4.2	4.2	78.414	739	0	5.8623	5,641,200	5,641,200	2		ENSSSCG00000010772	ADAM8	ADAM metallopeptidase domain 8 [Source:VGNC Symbol;Acc:VGNC:97866]
tr|F1RRI6|F1RRI6_PIG	EH domain binding protein1 like 1OS=Sus scrofaGN=EHBP1L1PE=4SV=2	1	1	1	1.6	1.6	1.6	167.05	1585	0	5.7488	5,040,500	5,040,500	0		ENSSSCG00000012988	EHBP1L1	EH domain binding protein 1 like 1 [Source:VGNC Symbol;Acc:VGNC:87594]
tr|F1S484|F1S484_PIG	AAR2 splicing factor homolog OS=Sus scrofaGN=AAR2PE=4SV=1	1	1	1	3.4	3.4	3.4	43.416	384	0	5.9125	4,479,100	4,479,100	0		ENSSSCG00000007315	AAR2	AAR2 splicing factor [Source:VGNC Symbol;Acc:VGNC:95690]
tr|F1RU60|F1RU60_PIG	Teneurin transmembrane protein 1OS=Sus scrofaGN=TENM1PE=4SV=2	1	1	1	0.9	0.9	0.9	286.18	2559	0	10.253	4,287,200	4,287,200	1		ENSSSCG00000012644	TENM1	teneurin transmembrane protein 1 [Source:VGNC Symbol;Acc:VGNC:98363]
tr|F1S1P2|F1S1P2_PIG	Kelch like family member 4 OS=Sus scrofaGN=KLHL4PE=4SV=2	1	1	1	4.2	4.2	4.2	80.222	718	0	5.7537	4,090,700	4,090,700	1		ENSSSCG00000012467	KLHL4	kelch like family member 4 [Source:VGNC Symbol;Acc:VGNC:89532]
tr|I3LB28|I3LB28_PIG	Neuropilin OS=Sus scrofaGN=NRP2PE=3SV=1	1	1	1	1.1	1.1	1.1	102.66	918	0	5.8691	3,935,200	3,935,200	0		ENSSSCG00000026383	NRP2	neuropilin 2 [Source:VGNC Symbol;Acc:VGNC:96454]
tr|F1S3V8|F1S3V8_PIG	Uncharacterized proteinOS=Sus scrofaGN=RAD54LPE=4SV=1	1	1	1	1.7	1.7	1.7	84.361	747	0	5.9125	3,668,400	3,668,400	0		ENSSSCG00000003905	RAD54L	RAD54 like [Source:VGNC Symbol;Acc:VGNC:98281]
sp|P01025|CO3_PIG	Complement C3 OS=Sus scrofaGN=C3PE=1SV=2	2	2	2	2	2	2	139.01	1238	0	137.01	3,387,600	3,387,600	2		ENSSSCG00000013551	C3	complement factor H [Source:NCBI gene (formerly Entrezgene);Acc:397525]
tr|I3LGX8|I3LGX8_PIG	Chordin OS=Sus scrofaGN=CHRDPE=3SV=1	1	1	1	1	1	1	101.68	958	0	8.5105	3,336,200	3,336,200	1		ENSSSCG00000025270	CHRD	chordin [Source:VGNC Symbol;Acc:VGNC:86661]
tr|F1SA82|F1SA82_PIG	Ecotropic viral integrationsite5 likeOS=Sus scrofaGN=EVI5LPE=1SV=1	1	1	1	2	2	2	91.594	796	0	5.7898	2,961,700	2,961,700	1		ENSSSCG00000013585	EVI5L	ecotropic viral integration site 5 like [Source:VGNC Symbol;Acc:VGNC:99646]
tr|F1SH64|F1SH64_PIG	Nucleoporin107OS=SusscrofaGN=NUP107PE=1SV=2	1	1	1	2.1	2.1	2.1	105.98	922	0	6.4701	2,957,500	2,957,500	1		ENSSSCG00000000486	NUP107	nucleoporin 107 [Source:VGNC Symbol;Acc:VGNC:90971]
tr|F1SJ90|F1SJ90_PIG	Uncharacterized proteinOS=Sus scrofaGN=PEAK1PE=4SV=2	1	1	1	1.9	1.9	1.9	192.98	1748	0	5.966	2,230,500	2,230,500	0		ENSSSCG00000001869	PEAK1	pseudopodium enriched atypical kinase 1 [Source:VGNC Symbol;Acc:VGNC:91300]
tr|F1SPG4|F1SPG4_PIG	Nucleoporin 210 OS=Sus scrofaGN=NUP210PE=1SV=2	1	1	1	0.8	0.8	0.8	205.1	1898	0	5.7512	2,159,600	2,159,600	1		ENSSSCG00000011610	NUP210	nucleoporin 210 [Source:VGNC Symbol;Acc:VGNC:90977
tr|I3L807|I3L807_PIG	Sphingosine kinase 2 OS=Sus scrofaGN=SPHK2PE=4SV=1	1	1	1	1.7	1.7	1.7	69.52	655	0	5.9104	2,121,600	2,121,600	1		ENSSSCG00000030425	SPHK2	sphingosine kinase 2 [Source:VGNC Symbol;Acc:VGNC:93405]
sp|A4UTP7|MEF2C_PIG	Myocyte-specific enhancer factor 2 COS=Sus scrofaGN=MEF2CPE=2SV=1	1	1	1	6.7	6.7	6.7	46.872	432	0	6.0064	1,447,200	1,447,200	0		ENSSSCG00000014149	MEF2C	myocyte enhancer factor 2C [Source:VGNC Symbol;Acc:VGNC:90127]
tr|Q6YT39|Q6YT39_PIG	Lactotransferrin OS=Sus scrofa GN=LTFPE=1SV=1;sp|P14632|TRFL_PIG Lactotransferrin OS=Sus scrofa GN=LTFPE=1SV=3	12	12	12	22,4	22,4	22,4	77.611	704	0	323.31	1,361,800	1,361,800	20		ENSSSCG00000029879	LTF	lactotransferrin [Source:VGNC Symbol;Acc:VGNC:89891]
tr|I3LLY1|I3LLY1_PIG	Uncharacterized protein OS=Sus scrofaGN=CD163L1PE=4SV=1	1	1	1	2	2	2	70.484	653	0	13.398	1,331,300	1,331,300	1		ENSSSCG00000034914	CD163L1	CD163 molecule-like 1 [Source:NCBI gene (formerly Entrezgene);Acc:100144477]
tr|F1S775|F1S775_PIG	Uncharacterized protein OS=Sus scrofaGN=STT3APE=1SV=2	1	1	1	1.3	1.3	1.3	80.624	705	0	6.6946	1,313,300	1,313,300	1		ENSSSCG00000015214	STT3A	STT3 oligosaccharyltransferase complex catalytic subunit A [Source:VGNC Symbol; Acc:VGNC:93581]
tr|F1RUN2|F1RUN2_PIG	Serum albumin OS=Susscrofa GN=ALBPE=1SV=1; sp|P08835|ALBU_PIG Serum albumin OS=Susscrofa GN=ALBPE=1SV=2	8	8	8	14.3	14.3	14.3	69.669	607	0	34.887	1,055,300	1,055,300	3		ENSSSCG00000008948	ALB	albumin [Source:VGNC Symbol;Acc:VGNC:98911]
tr|F1S3M5|F1S3M5_PIG	L3MBTL3, histone methyl-lysine binding protein OS=Sus scrofa GN=L3MBTL3PE=4SV=2	1	1	1	1.9	1.9	1.9	88.42	780	0	5.7742	613260	613.26	1		ENSSSCG00000004203	L3MBTL3	L3MBTL histone methyl-lysine binding protein 3 [Source:VGNC Symbol;Acc:VGNC:98066]
tr|I3LBF1|I3LBF1_PIG	Serotransferrin OS=Sus scrofaGN=TFPE=1SV=1;sp|Q29545|ICA_PIG Inhibitor of carbonic anhydrase OS=Sus scrofaGN=ICAPE=1SV=1	3	3	3	5.8	5.8	5.8	77.555	704	0	160.39	411320	411,,320	4		ENSSSCG00000028203	TF	transferrin [Source:NCBI gene; (ormerly Entrezgene) Acc:396845]
tr|F1SGY1|F1SGY1_PIG	Anoctamin OS=Sus scrofaGN=ANO6 PE=1SV=2	1	1	1	1.5	1.5	1.5	100.31	858	0	5.9125	377860	377.86	0		ENSSSCG00000000804	ANO6	anoctamin 6 [Source:VGNC Symbol;Acc:VGNC:85359]
tr|F1SBQ5|F1SBQ5_PIG	Solute carrier family 16, member1 (Monocarboxylic acid transporter1) tv1OS=Sus scrofa GN=SLC16A1PE=1SV=2	1	1	1	3	3	3	54.247	501	0	13.609	215850	215.85	0		ENSSSCG00000006771	SLC16A1	solute carrier family 16 member 1 [Source:NCBI gene (formerly Entrezgene) Acc:100127159]
sp|Q6QAQ1|ACTB_PIG	Actin, cytoplasmic1OS=SusscrofaGN=ACTBPE=1SV=2	2	2	2	9.1	9.1	9.1	41.792	375	0	262.73	0	0	2		ENSSSCG00000007585	ACTB	actin beta [Source:VGNC Symbol;Acc:VGNC:96915]
sp|P68137|ACTS_PIG	Actin, alpha skeletal muscle OS=SusscrofaGN=ACTA1PE=1SV=1	3	3	3	11.7	11.7	11.7	41.792	375	0	71.894	0	0	3		ENSSSCG00000010190	ACTA1	Actin alpha 1, skeletal muscle [Source:NCBI gene (formerly Entrezgene); Acc:100154254]
sp|Q865F1|MTP_PIG	Microsomal triglyceride transfer protein large subunit OS=Sus scrofa GN=MTTPPE=2SV=1	1	1	1	1.3	1.3	1.3	99.736	894	0	6.4267	0	0	2		ENSSSCG00045030426	MTTP	Microsomal triglyceride transfer protein large subunit [Source:UniProtKB/Swiss-Prot; Acc:Q865F1]
tr|F1RFD3|F1RFD3_PIG	Splicing factor3A subunit1 OS=Sus scrofaGN=SF3A1PE=2SV=1	1	1	1	2.4	2.4	2.4	88.771	793	0	5.7463	0	0	1		ENSSSCG00000010002	SF3A1	splicing factor 3a subunit 1 [Source:VGNC Symbol;Acc:VGNC:92769]
tr|F1RLI7|F1RLI7_PIG	Transmembrane protein 232 OS=Sus scrofaGN=TMEM232PE=4SV=2	1	1	1	2.4	2.4	2.4	61.94	531	0	6.7403	0	0	2		ENSSSCG00000014196	TMEM232	transmembrane protein 232 [Source:VGNC Symbol;Acc:VGNC:94147]
tr|F1RP55|F1RP55_PIG	Uncharacterized protein OS=Sus scrofaPE=1SV=2	1	1	1	1.1	1.1	1.1	144.11	1279	0	6.7288	0	0	1		ENSSSCG00000009497	LOC100153359	multidrug resistance-associated protein 4-like [Source:NCBI gene (formerly Entrezgene); Acc:102167784]
tr|F1RPA7|F1RPA7_PIG	Glycoprotein2 OS=Sus scrofaGN=GP2 PE=1SV=2	1	1	1	3.5	3.5	3.5	58.851	540	0	5.9627	0	0	1		ENSSSCG00000007861	GP2	glycoprotein 2 [Source:VGNC Symbol;Acc:VGNC:88565]
tr|F1RUJ3|F1RUJ3_PIG	Ataxin1OS=Sus scrofaGN=ATXN1PE=4SV=1	1	1	1	2.5	2.5	2.5	83.902	798	0	5.9498	0	0	2		ENSSSCG00000001065	ATXN1	ataxin 1 [Source:VGNC Symbol;Acc:VGNC:85687]
tr|F1SS24|F1SS24_PIG	Fibronectin 1 OS=Sus scrofaGN=FN1 PE=1SV=1	4	4	4	2.2	2.2	2.2	272.27	2478	0	323.31	0	0	4		ENSSSCG00000016174	FN1	fibronectin 1 [Source:VGNC Symbol;Acc:VGNC:96305]
tr|F1SS24|F1SS24_PIG	Fibronectin 1 OS=Sus scrofaGN=FN1 PE=1SV=1	1	1	1	0.4	0.4	0.4	272.27	2478	0	51.805	0	0	1		ENSSSCG00000016174	FN1	fibronectin 1 [Source:VGNC Symbol;Acc:VGNC:96305]
sp|Q29548|HEXB_PIG	Beta-hexosaminidase OS=Sus scrofa GN=HEXBPE=1SV=1	2	2	2	6.8	6.8	6.8	61.049	531	0	323.31	0	0	5		ENSSSCG00000014073	HEXB	hexosaminidase subunit beta [Source:VGNC Symbol;Acc:VGNC:88861]
tr|F1RXE4|F1RXE4_PIG	Tensin 4 OS=Sus scrofaGN=TNS4PE=4SV=1	1	1	1	1.8	1.8	1.8	76.004	716	0	6.6342	0	0	2		ENSSSCG00000017470	TNS4	tensin 4 [Source:VGNC Symbol;Acc:VGNC:94297]
tr|F1RXR5|F1RXR5_PIG	Megal encephalicl eukoencephalopathy with subcortical cysts 1 OS=Sus scrofa GN=MLC1 PE=4SV=1	1	1	1	3.9	3.9	3.9	41.539	384	0	6.3549	0	0	1		ENSSSCG00000000978	MLC1	modulator of VRAC current 1 [Source:VGNC Symbol;Acc:VGNC:90251]
tr|F1S6G8|F1S6G8_PIG	Potassium voltage-gated channel subfamily Jmember1OS=Sus scrofa GN=KCNJ1PE=3SV=2	1	1	1	5.1	5.1	5.1	44.904	391	0	5.9427	0	0	1		ENSSSCG00000015236	KCNJ1	potassium inwardly rectifying channel subfamily J member 1 [Source:VGNC Symbol;Acc:VGNC:89352]
tr|F1SHC3|F1SHC3_PIG	Histone-lysine N-methyltransferase OS=Sus scrofa PE=4SV=1	1	1	1	0.5	0.5	0.5	544.2	5080	0	5.7574	0	0	1		n/a	n/a	Uncharacterized protein
tr|F1SLI3|F1SLI3_PIG	Microtubule-associated protein OS=Sus scrofaGN=MAP4PE=1SV=2	1	1	1	2.6	2.6	2.6	84.475	798	0	5.825	0	0	1		ENSSSCG00000029251	MAP4	microtubule associated protein 4 [Source:NCBI gene (formerly Entrezgene); Acc:100519172]
tr|F1SLS0|F1SLS0_PIG	MORC family CW-type zincfinger 1 OS=Sus scrofaGN=MORC1PE=4SV=2	1	1	1	1.2	1.2	1.2	108.13	956	0	6.1304	0	0	1		ENSSSCG00000011937	MORC1	MORC family CW-type zinc finger 1 [Source:VGNC Symbol;Acc:VGNC:90302]
tr|F1SPQ2|F1SPQ2_PIG	RIC8 guanine nucleotide exchange factor BOS=Sus scrofaGN=RIC8BPE=1SV=1	1	1	1	3.6	3.6	3.6	63.441	560	0	5.9369	0	0	1		ENSSSCG00000000167	RIC8B	RIC8 guanine nucleotide exchange factor B [Source:HGNC Symbol;Acc:HGNC:25555]
tr|F1SU30|F1SU30_PIG	Coiled-coil domain containing138 OS=Sus scrofaGN=CCDC138PE=4SV=2	1	1	1	2.4	2.4	2.4	76.419	672	0	8.5439	0	0	1		ENSSSCG00000008135	CCDC138	coiled-coil domain containing 138 [Source:VGNC Symbol;Acc:VGNC:86259]
tr|F2Z5V5|F2Z5V5_PIG	WD repeat domain48OS=Sus scrofaGN=WDR48PE=1SV=1	1	1	1	1.6	1.6	1.6	76.21	677	0	46.085	0	0	3		ENSSSCG00000011261	WDR48	WD repeat domain 48 [Source:VGNC Symbol;Acc:VGNC:94925]
tr|I3L7T4|I3L7T4_PIG	Lon protease homolog,mitochondrialOS=SusscrofaGN=LONP1PE=1SV=1	1	1	1	1.7	1.7	1.7	100.43	902	0	-2	0	0	1		ENSSSCG00000027128	LONP1	lon peptidase 1, mitochondrial [Source:VGNC Symbol;Acc:VGNC:89775]
tr|I3LDS3|I3LDS3_PIG	Keratin10 OS=Sus scrofaGN=KRT10 PE=1SV=1	2	2	2	3.8	3.8	3.8	57.992	573	0	323.31	0	0	2		ENSSSCG00000028522	KRT10	keratin 10 [Source:VGNC Symbol;Acc:VGNC:89577]
tr|I3LEU7|I3LEU7_PIG	Citron rho-interacting serine/threonine kinaseOS=Sus scrofaGN=CITPE=4SV=1	1	1	1	1.1	1.1	1.1	185.6	1616	0	5.747	0	0	1		ENSSSCG00000009839	CIT	citron rho-interacting serine/threonine kinase [Source:VGNC Symbol;Acc:VGNC:86710]
tr|I3LKT9|I3LKT9_PIG	Chromosome 2 open reading frame 71OS=Sus scrofaGN=C2orf71PE=4SV=1	1	1	1	1.4	1.4	1.4	139.96	1294	0	5.8386	0	0	3		ENSSSCG00000024725	PCARE	photoreceptor cilium actin regulator [Source:VGNC Symbol;Acc:VGNC:91207]
tr|I3LVD4|I3LVD4_PIG	Zinc finger with KRAB and SCAN domains 2 OS=Sus scrofaGN=ZKSCAN 2 PE=4SV=1	1	1	1	1.8	1.8	1.8	80.193	704	0	6.2568	0	0	2		ENSSSCG00000007823	ZKSCAN2	zinc finger with KRAB and SCAN domains 2 [Source:VGNC Symbol;Acc:VGNC:95172]
tr|I3LVS2|I3LVS2_PIG	Uncharacterized protein OS=Sus scrofaGN=VPS26BPE=3SV=1	1	1	1	3.1	3.1	3.1	72.664	637	0	5.7721	0	0	1		ENSSSCG00000025707	LOC110255463	beta-galactosidase (PTHR23421-SF56)
tr|K7GLV1|K7GLV1_PIG	Uncharacterized protein OS=Sus scrofaGN=CFHPE=1SV=2	2	2	2	5	5	5	96.871	864	0	306.86	0	0	2		ENSSSCG00000010893	CFH	complement factor H [Source:NCBI gene (formerly Entrezgene);Acc:397525]
tr|K7GNS7|K7GNS7_PIG	Uncharacterized protein OS=Sus scrofaGN=GABBR1PE=1SV=1	1	1	1	1.2	1.2	1.2	101.33	898	0	5.9887	0	0	1		ENSSSCG00000001242	GABBR1	gamma-aminobutyric acid type B receptor subunit 1 [Source:VGNC Symbol;Acc:VGNC:88297]

## Sheet: SP 2
Supplementary Table S1B. Identification and quantification of protein data of fractionated seminal plasma (SP2) of boar ejaculates using MaxQuant workflow.
Protein ID (UniProtKB)	Protein name/Gene symbol	Peptides	Razor+ unique peptides	Unique peptides	Sequence coverage (%)	Unique+ razor sequence coverage (%)	Unique sequence coverage (%)	Molecular weight (kDa)	Q-value	Sequence length	Score	Intensity	LFQ intensity	MS/MS count		Ensembl	Gene name	Description
sp|P35495|PSP1_PIG	Major seminal plasma glycoprotein PSP-IOS=Sus scrofaPE=1SV=2	5	5	5	46.6	46.6	46.6	14.467	0	133	323.31	557,500,000	427,040,000	44		ENSSSCG00000002978	PSP-I	major seminal protein I [Source:NCBI gene (formerly Entrezgene); Acc:396818]
sp|P35496|PSP2_PIG	Major seminal plasma glycoprotein PSP-IIOS=Sus scrofaPE=1SV=2	6	6	6	48.2	48.2	48.2	14.818	0	137	323.31	183,720,000	166,750,000	34		ENSSSCG00000002978	PSP-II	major seminal protein I [Source:NCBI gene (formerly Entrezgene); Acc:396818]
sp|O46427|CATH_PIG	Pro-cathepsin H OS=Sus scrofaGN=CTSHPE=1SV=1	1	1	1	10.7	10.7	10.7	37.454	0	335	6.1226	91,901,000	91,901,000	1		ENSSSCG00000001770	CTSH	cathepsin H [Source:VGNC Symbol; Acc:VGNC:87077]
tr|F1SNJ6|F1SNJ6_PIG	Tripartite motif containing 24 OS=Sus scrofaGN=TRIM24 PE=4SV=3	1	1	1	10.6	10.6	10.6	34.515	0	301	5.8794	91,901,000	91,901,000	1		ENSSSCG00000016518	TRIM24	tripartite motif containing 24 [Source:HGNC Symbol;Acc:HGNC:11812]
sp|P26776|AWN_PIG	Carbohydrate-binding protein AWN OS=Sus scrofaPE=1SV=2	1	1	1	19.8	19.8	19.8	9.4687	0	86	142.99	45,633,000	45,633,000	12		ENSSSCG00000002980	AWN	spermadhesin AWN [Source:NCBI gene (formerly Entrezgene); Acc:396783
sp|P24020|AQN3_PIG	AQN3_PIG Carbohydrate-binding protein AQN-3 OS=Sus scrofaPE=1SV=1	4	4	4	48.9	48.9	48.9	15.034	0	137	323.31	34,680,000	34,680,000	20		n/a	n/a	carbohydrate-binding protein AQN-3
tr|F1SSY3|F1SSY3_PIG	Tropomodulin 4 OS=Sus scrofaGN=TMOD4 PE=1SV=1	1	1	1	3.2	3.2	3.2	39.291	0	345	5.9768	31,079,000	31,079,000	0		ENSSSCG00000006631	TMOD4	tropomodulin 4 [Source:VGNC Symbol;Acc:VGNC:94229]
tr|K7GN83|K7GN83_PIG	Bone marrow stromal cell antigen 1 OS=Sus scrofaGN=BST1 PE=1SV=1	1	1	1	3.4	3.4	3.4	35.829	0	323	5.9768	27,308,000	22,826,000	0		ENSSSCG00000028359	BST1	bone marrow stromal cell antigen 1 [Source:HGNC Symbol;Acc:HGNC:1118]
sp|Q9GLV6|DDX58_PIG	Probable ATP-dependent RNA helicase DDX58OS=Sus scrofaGN=DDX58PE=2SV=1	1	1	1	5.3	5.3	5.3	35.684	0	319	5.9147	14,704,000	14,704,000	1		ENSSSCG00000030408	DDX58	DExD/H-box helicase 58 [Source:VGNC Symbol;Acc:VGNC:95905]
tr|F1RXI2|F1RXI2_PIG	Collagen type IV alpha5 chainOS=Sus scrofaGN=COL4A5PE=4SV=2	1	1	1	2.4	2.4	2.4	39.365	0	425	9.9737	8,488,200	8,488,200	0		ENSSSCG00000012572	COL4A5	collagen type IV alpha 5 chain [Source:HGNC Symbol;Acc:HGNC:2207]
tr|F1RUH4|F1RUH4_PIG	Ring finger protein 144B OS=Sus scrofaGN=RNF144BPE=3SV=1	1	1	1	8.5	8.5	8.5	34.058	0	307	5.7621	6,939,500	6,939,500	0		ENSSSCG00000001076	RNF144B	ring finger protein 144B [Source:HGNC Symbol;Acc:HGNC:21578]
sp|P26322|AQN1_PIG	Carbohydrate-binding protein AQN-1OS=SusscrofaPE=1SV=1; tr|Q4R0H3|Q4R0H3_PIG Spermadhesin AQN-1OS=Sus scrofaGN=AQN-1 PE=2SV=1	2	2	2	32.4	32.4	32.4	11.882	0	111	303.09	5,080,100	5,080,100	7		ENSSSCG00000021947	AQN-1	carbohydrate-binding protein AQN-1 [Source:NCBI gene (formerly Entrezgene); Acc:396829
sp|O02826|MSMB_PIG	Beta-microseminoproteinOS=SusscrofaGN=MSMBPE=1SV=1	2	2	2	35.1	35.1	35.1	12.246	0	111	63.987	5,045,900	5,045,900	7		ENSSSCG00000010400	MSMB	microseminoprotein beta [Source:VGNC Symbol;Acc:VGNC:98141]
sp|Q28920|SPMI_PIG	Seminal plasma sperm motility inhibitor OS=Sus scrofaGN=SPMI PE=2SV=2	4	4	4	48.9	48.9	48.9	15.034	0	137	323.31	4,759,600	4,759,600	20		ENSSSCG00000002977	SPMI/AQN-3	seminal plasma sperm motility inhibitor/spermadhesin AQN-3-like protein [Source:NCBI gene (formerly Entrezgene); Acc:396758]
tr|D5K8A3|D5K8A3_PIG	Spermatogenesis associated 24 OS=Sus scrofaGN=SPATA24PE=2SV=1	1	1	1	6.8	6.8	6.8	23.682	0	205	5.8558	4,552,700	4,552,700	1		ENSSSCG00000014348	SPATA24	spermatogenesis associated 24 [Source:HGNC Symbol;Acc:HGNC:27322]
sp|O97763|NPC2_PIG	Epididymal secretory protein E1OS=Sus scrofaGN=NPC2 PE=1SV=1	3	3	3	21.5	21.5	21.5	16.288	0	149	154.04	4,081,200	4,081,200	15		ENSSSCG00000002366	NPC2	NPC intracellular cholesterol transporter 2 [Source:NCBI gene;Acc:397410]
tr|F1S4Y9|F1S4Y9_PIG	RALY heterogeneous nuclear ribonucleoproteinOS=Sus scrofaGN=RALY PE=1SV=1	1	1	1	4.6	4.6	4.6	34.139	0	328	5.7442	2,012,700	2,012,700	1		ENSSSCG00000007275	RALY	RALY heterogeneous nuclear ribonucleoprotein [Source:HGNC Symbol; Acc:HGNC:15921]
tr|F1S7Y7|F1S7Y7_PIG	Uncharacterized protein OS=Sus scrofaGN=AFAP1 PE=1SV=2	1	1	1	3.4	3.4	3.4	32.967	0	296	8.5105	1,346,200	1,346,200	1		ENSSSCG00000023907	AFAP1	actin filament associated protein 1 [Source:VGNC Symbol;Acc:VGNC:85165]
tr|C4TP28|C4TP28_PIG	Phosphatidyl ethanolamine-binding protein 4 OS=Sus scrofaGN=PEBP4 PE=1SV=1	2	2	2	14.0	14.0	14.0	25.176	0	222	109.83	117020	117.02	3		ENSSSCG00000009631	PEBP4	phosphatidylethanolamine binding protein 4 [Source:HGNC Symbol; Acc:HGNC:28319]
tr|F1RPZ4|F1RPZ4_PIG	Uncharacterized proteinOS=SusscrofaGN=CRISP1PE=1SV=1	4	4	4	19.7	19.7	19.7	28.376	0	249	323.31	101850	101.85	5		ENSSSCG00000001739	CRISP1	cysteine rich secretory protein 1 [Source:VGNC Symbol;Acc:VGNC:97943]
tr|K7GMW9|K7GMW9_PIG	Nibrin OS=Sus scrofaGN=NBN PE=4SV=2	1	1	1	7.5	7.5	7.5	15.029	0	134	5.8691	589310	58.931	0		ENSSSCG00000006127	NBN	nibrin [Source:HGNC Symbol;Acc:HGNC:7652]
sp|A1E295|CATB_PIG	Cathepsin B OS=Sus scrofaGN=CTSBPE=1SV=1	1	1	1	3.3	3.3	3.3	36.9	0	335	10.367	55.27	55.27	1		ENSSSCG00000023666	CTSB	cathepsin B [Source:HGNC Symbol;Acc:HGNC:2527]
sp|P04178|SODC_PIG	Superoxide dismutase[Cu-Zn]OS=Sus scrofaGN=SOD1PE=1SV=2	1	1	1	7.8	7.8	7.8	15.892	0	153	12.094	0	0	1		ENSSSCG00000021355	SOD1	superoxide dismutase 1 [Source:NCBI gene (formerly Entrezgene); Acc:397036]
sp|P15468|RNAS4_PIG	Ribonuclease 4 OS=Sus scrofaGN=RNASE 4PE=1SV=3	1	1	1	7.5	7.5	7.5	16.863	0	147	5.8396	0	0	1		ENSSSCG00005022658	RNASE 4	Ribonuclease 4 [Source:UniProtKB/Swiss-Prot;Acc:P15468]
sp|P26461|IACS_PIG	Sperm-associated acrosin inhibitorOS=Sus scrofaPE=1SV=2	1	1	1	18.5	18.5	18.5	7.5945	0	65	71.952	0	0	1		ENSSSCG00000029257	n/a	acrosin inhibitor [Source:NCBI gene (formerly Entrezgene);Acc:396905]
sp|P26461|IACS_PIG	Sperm-associated acrosin inhibitor OS=Sus scrofaPE=1SV=2	1	1	1	8.2	8.2	8.2	11.141	0	97	7.8118	0	0	1		ENSSSCG00000029257	n/a	acrosin inhibitor [Source:NCBI gene (formerly Entrezgene);Acc:396905]
sp|P80964|PB1_PIG	Seminal plasma protein pB1 OS=Sus scrofaPE=1SV=2	2	2	2	18.5	18.5	18.5	15.372	0	130	323.31	0	0	4		ENSSSCG00000003053	BSP1	binder of sperm 1 [Source:NCBI gene (formerly Entrezgene);Acc:396806]
sp|P35495|PSP1_PIG	Major seminal plasma glycoprotein PSP-IOS=Sus scrofaPE=1SV=2	1	1	1	11.3	11.3	11.3	14.467	0	133	30.256	0	0	2		ENSSSCG00000002978	PSP-I	major seminal protein I [Source:NCBI gene (formerly Entrezgene); Acc:396818]
sp|P26322|AQN1_PIG	Carbohydrate-binding protein AQN-1OS=SusscrofaPE=1SV=1; tr|Q4R0H3|Q4R0H3_PIG Spermadhesin AQN-1OS=Sus scrofaGN=AQN-1 PE=2SV=1	3	3	3	47.7	47.7	47.7	11.882	0	111	293.51	0	0	8		ENSSSCG00000021947	AQN-1	carbohydrate-binding protein AQN-1 [Source:NCBI gene (formerly Entrezgene); Acc:396829
sp|P26322|AQN1_PIG	Carbohydrate-binding protein AQN-1OS=SusscrofaPE=1SV=1; tr|Q4R0H3|Q4R0H3_PIG Spermadhesin AQN-1OS=Sus scrofaGN=AQN-1 PE=2SV=1	1	1	1	12.6	12.6	12.6	11.882	0	111	115.76	0	0	1		ENSSSCG00000021947	AQN-1	carbohydrate-binding protein AQN-1 [Source:NCBI gene (formerly Entrezgene); Acc:396829
sp|P26776|AWN_PIG	Carbohydrate-binding protein AWN OS=Sus scrofaPE=1SV=2	2	2	2	19	19	19	16.73	0	153	323.31	0	0	4		ENSSSCG00000002980	AWN	spermadhesin AWN [Source:NCBI gene (formerly Entrezgene); Acc:396783
sp|P26776|AWN_PIG	Carbohydrate-binding protein AWN OS=Sus scrofaPE=1SV=2	2	2	2	17	17	17	16.73	0	153	245.80	0	0	2		ENSSSCG00000002980	AWN	spermadhesin AWN [Source:NCBI gene (formerly Entrezgene); Acc:396783
sp|Q07717|B2MG_PIG	Beta-2-microglobulinOS=Sus scrofaGN=B2MPE=1SV=1	1	1	1	10.2	10.2	10.2	13.362	0	118	323.31	0	0	1		ENSSSCG00000004687	B2M	beta-2-microglobulin [Source:NCBI gene (formerly Entrezgene);Acc:397033]
sp|Q28944|CATL1_PIG	Cathepsin L1 OS=Sus scrofaGN=CTSLPE=2SV=1	1	1	1	3.9	3.9	3.9	37.177	0	334	6.8856	0	0	1		ENSSSCG00000011171	CTSV	cathepsin V [Source:NCBI gene (formerly Entrezgene); Acc:396926]
sp|Q9TSX5|LDHC_PIG	L-lactatedehydrogenaseOS=Sus scrofaGN=LDHBPE=3SV=2	1	1	1	4.1	4.1	4.1	31.591	0	290	12.74	0	0	2		ENSSSCG00000013363	LDHC	lactate dehydrogenase C [Source:VGNC Symbol;Acc:VGNC:89669]
tr|F1S268|F1S268_PIG	Cellular repressor of E1A stimulated genes 1 OS=SusscrofaGN=CREG1PE=1SV=1	1	1	1	4.5	4.5	4.5	24.218	0	222	75.195	0	0	1		ENSSSCG00000006308	CREG1	cellular repressor of E1A stimulated genes 1 [Source:HGNC Symbol;Acc:HGNC:2351]
tr|F1SAX9|F1SAX9_PIG	Uncharacterized proteinOS=Sus scrofaGN=CD2PE=4SV=1	1	1	1	3.5	3.5	3.5	38.183	0	340	-2	0	0	1		ENSSSCG00000006736	CD2	CD2 molecule [Source:VGNC Symbol;Acc:VGNC:86395]
tr|F1SBJ5|F1SBJ5_PIG	Taspase 1OS=Sus scrofa GN=TASP1PE=4SV=2	1	1	1	14.7	14.7	14.7	14.126	0	129	5.8143	0	0	1		ENSSSCG00000007074	TASP1	taspase 1 [Source:HGNC Symbol;Acc:HGNC:15859]
tr|F1SKR2|F1SKR2_PIG	Uncharacterized proteinOS=Sus scrofa PE=4SV=1	1	1	1	3.7	3.7	3.7	32.911	0	296	-2	0	0	1		ENSSSCG00000001830	n/a	myeloid-associated differentiation marker-like [Source:NCBI gene; Acc:100153863]
tr|F1SQ29|F1SQ29_PIG	Uncharacterized proteinOS=Sus scrofa GN=LOC102165642PE=4SV=1	1	1	1	8	8	8	28.57	0	249	5.7769	0	0	1		ENSSSCG00000000639	n/a	natural killer cells antigen CD94-like [Source:NCBI gene;Acc:102165642]
tr|I3LDE6|I3LDE6_PIG	Rhophilin associatedtail protein 1like OS=Sus scrofaGN=ROPN1LPE=4SV=1	1	1	1	6	6	6	24.58	0	218	5.8766	0	0	1		ENSSSCG00000022306	ROPN1L	rhophilin associated tail protein 1 like [Source:HGNC Symbol;Acc:HGNC:24060]
tr|I3LPB0|I3LPB0_PIG	Uncharacterized protein OS=Sus scrofaGN=CATSPER3PE=4SV=1	1	1	1	11.2	11.2	11.2	25.409	0	224	6.7733	0	0	2		ENSSSCG00000028294	CATSPER3	cation channel sperm associated 3 [Source:VGNC Symbol; Acc:VGNC: 86211]
