# Supplementary material for: Fractionated Seminal Plasma of Boar Ejaculates Analyzed by LC–MS/MS: Its Effects on Post-Thaw Semen Quality
Source: Genes (Basel). 2021 Oct 2;12(10):1574. doi: 10.3390/genes12101574 (PMC8536186; doi:10.3390/genes12101574)
Supplement: Supplementary file 1 [file genes-12-01574-s001.zip › Supplementary Table S2.xlsx]

## Sheet: KEGG
Supplementary Table S2A. KEGG pathway of differentially abundant proteins (DAPs) of fractionated seminal plasma (SP1) of boar ejaculates.
Source	Functional category	id	Adjusted p-value	Negative log10 (adjusted p-value)	Total genes	Number of genes in list	Genes in list
KEGG	Apelin signaling pathway	KEGG:04371	0.0036435611143592825	2.438473941548436	132	4	GNA13,MEF2D,SPHK2,MEF2C
KEGG	Parathyroid hormone synthesis, secretion and action	KEGG:04928	0.019179507767620715	1.717162542970846	103	3	GNA13,MEF2D,MEF2C
KEGG	Various types of N-glycan biosynthesis	KEGG:00513	0.03356242127990439	1.47414671558559	39	2	HEXB,STT3A
KEGG	cGMP-PKG signaling pathway	KEGG:04022	0.03356242127990439	1.47414671558559	159	3	GNA13,MEF2D,MEF2C

## Sheet: REAC
Supplementary Table S2B. Reactome (REAC) pathways of differentially abundant proteins (DAPs) of fractionated seminal plasma (SP1) of boar ejaculates.
Source	Functional category	id	Adjusted p-value	Negative log10 (adjusted p-value)	Total genes	Number of genes in list	Genes in list
REAC	Regulation of HSF1-mediated heat shock response	REAC:R-SSC-3371453	0.022168354009309894	1.6542665518657451	56	2
REAC	Transport of bile salts and organic acids, metal ions and amine compounds	REAC:R-SSC-425366	0.030514917270371363	1.5154878031306196	64	2	NUP107,NUP210
REAC	SLC-mediated transmembrane transport	REAC:R-SSC-425407	0.030514917270371363	1.5154878031306196	195	3	SLC6A1,SLC22A15,SLC16A1
REAC	Cell Cycle, Mitotic	REAC:R-SSC-69278	0.030514917270371363	1.5154878031306196	427	4	ANAPC4,ORC3,NUP107,NUP210
REAC	Transport of Mature Transcript to Cytoplasm	REAC:R-SSC-72202	0.030514917270371363	1.5154878031306196	45	2	NUP107,NUP210
REAC	Nuclear Pore Complex (NPC) Disassembly	REAC:R-SSC-3301854	0.030514917270371363	1.5154878031306196	30	2	NUP107,NUP210
REAC	Nuclear Envelope Breakdown	REAC:R-SSC-2980766	0.030514917270371363	1.5154878031306196	45	2	NUP107,NUP210
REAC	Degradation of the extracellular matrix	REAC:R-SSC-1474228	0.030514917270371363	1.5154878031306196	75	2	FN1,ADAM8
REAC	Cellular response to heat stress	REAC:R-SSC-3371556	0.030514917270371363	1.5154878031306196	71	2	NUP107,NUP210
REAC	REACTOME root term	REAC:0000000	0.030514917270371363	1.5154878031306196	7152	22	FN1,KIF15,SOCS5,SLC6A1,SLC22A15,GNA13,EPHB1,HLTF,ANAPC4,TRIP11,EIF3L,MEF2D,TJP2,ORC3,UQCRC1, ADAM8,NRP2,NUP107,NUP210,SPHK2,ANO6,SLC16A1
REAC	Transport of small molecules	REAC:R-SSC-382551	0.030514917270371363	1.5154878031306196	495	4	SLC6A1,SLC22A15,ANO6,SLC16A1
REAC	snRNP Assembly	REAC:R-SSC-191859	0.030514917270371363	1.5154878031306196	43	2	NUP107,NUP210
REAC	Transport of the SLBP independent Mature mRNA	REAC:R-SSC-159227	0.040251283278162284	1.3952202690416935	39	2	NUP107,NUP210
REAC	Transport of Mature mRNA derived from an Intron-Containing Transcript	REAC:R-SSC-159236	0.040251283278162284	1.3952202690416935	34	2	NUP107,NUP210
REAC	Transport of Mature mRNA Derived from an Intronless Transcript	REAC:R-SSC-159231	0.046386847212127796	1.333605144293186	34	2	NUP107,NUP210
REAC	Neurophilin interactions with VEGF and VEGFR	REAC:R-SSC-194306	0.047666124867202904	1.3217901536571464	4	1	NRP2
REAC	Gene Silencing by RNA	REAC:R-SSC-211000	0.047666124867202904	1.3217901536571464	79	2	NUP107,NUP210
REAC	Reuptake of GABA	REAC:R-SSC-888593	0.047666124867202904	1.3217901536571464	4	1	SLC6A1
REAC	Fibronectin matrix formation	REAC:R-SSC-1566977	0.047666124867202904	1.3217901536571464	1	1	FN1
REAC	Metabolism of non-coding RNA	REAC:R-SSC-194441	0.047666124867202904	1.3217901536571464	43	2	NUP107,NUP210
REAC	Cell Cycle Checkpoints	REAC:R-SSC-69620	0.047666124867202904	1.3217901536571464	235	3	ANAPC4,ORC3,NUP107
REAC	Switching of origins to a post-replicative state	REAC:R-SSC-69052	0.047666124867202904	1.3217901536571464	81	2	ANAPC4,ORC3
	Transport of Mature mRNAs Derived from Intronless Transcripts	REAC:R-SSC-159234	0.047666124867202904	1.3217901536571464	35	2	NUP107,NUP210
REAC	Transcriptional regulation by small RNAs	REAC:R-SSC-5578749	0.047666124867202904	1.3217901536571464	71	2	NUP107,NUP210
REAC	Cell Cycle	REAC:R-SSC-1640170	0.047666124867202904	1.3217901536571464	498	4	ANAPC4,ORC3,NUP107,NUP210
REAC	Proton-coupled monocarboxylate transport	REAC:R-SSC-433692	0.04917030506187016	1.308297097256394	5	1	SLC16A1
